# Supplementary material for: Case Report: Next-Generation Sequencing-Based Detection in A Patient with Three Synchronous Primary Tumors
Source: Front Oncol. 2022 Jul 15;12:910264. doi: 10.3389/fonc.2022.910264 (PMC9334672; doi:10.3389/fonc.2022.910264)
Supplement: Supplementary file 1 [file DataSheet_1.zip]

Archive with 5 entries (5 files):
- Supplementary Table 1.XLS
- Supplementary Table 3A.XLSX
- Supplementary Table 3B.XLSX
- Supplementary Table 3C.XLSX
- Table 2.xls
