# Supplementary material for: Case Report: Next-Generation Sequencing-Based Detection in A Patient with Three Synchronous Primary Tumors
Source: Front Oncol. 2022 Jul 15;12:910264. doi: 10.3389/fonc.2022.910264 (PMC9334672; doi:10.3389/fonc.2022.910264)
Supplement: Supplementary file 1 [file DataSheet_1.zip › Supplementary Table 1.XLS]

## Sheet: Sheet1
Supplementary Table 1 Summary of pathological characteristics of three tumors by IHC
	Gastric cancer	GIST	Breast cancer
Pathology subtypes	Adenocarcinoma	GIST	Infiltrating ductal carcinoma
Size (cm)	3.7*3.5*2.5	2*1.8*1.7	1.5*1.5*0.5
Stage	pT2N0M0, stage I	Low risk	pT1cN0M0, stage I
IHC	ck-p(+), ck7(+), ck20(-), villin(+), cdx-2(-), HER2(-), satb2(-), p53(+), m1h1(+), msh2(+), msh6(+), pms2(+), gata-3(-), pax-8(-), ki67(30%+)	sma(-), des(-), cd117(+), cd34(+), dog-1(+), s-100(-), sdhb(-), ki67(3%+)	ER(+), PR(-), HER2(-), e-cad(+), β-catenin(+), ck5/6(-), cd56(-), cga(-), syn(-), vimentin(-), ki67(30%+), cd34(+)
