# Supplementary material for: Case Report: Next-Generation Sequencing-Based Detection in A Patient with Three Synchronous Primary Tumors
Source: Front Oncol. 2022 Jul 15;12:910264. doi: 10.3389/fonc.2022.910264 (PMC9334672; doi:10.3389/fonc.2022.910264)
Supplement: Supplementary file 1 [file DataSheet_1.zip › Table 2.xls]

## Sheet: Sheet1
Supplementary Table 2 Summary of possible pathogenic germline mutations analyzed by NGS
#Chr	Start	End	Ref	Alt	Ref.Gene	Func.refGene	ExonicFunc.refGene	Gene.ensGene	avsnp147	AAChange.ensGene	AAChange.refGene	clinvar: Clinvar	InterVar: InterVar and Evidence	Freq_ExAC_ALL	Freq_esp6500siv2_all	Freq_1000g2015aug_all	CADD_raw	CADD_phred	SIFT_score	GERP++_RS	phyloP46way_placental	dbscSNV_ADA_SCORE	dbscSNV_RF_SCORE	Interpro_domain	AAChange.knownGene	rmsk	MetaSVM_score	Freq_ExAC_POPs	OMIM	Phenotype_MIM	OrphaNumber	Orpha	Heterozygosity
10	50680434	50680435	TT	-	ERCC6	exonic	frameshift deletion	ENSG00000225830	.	ENSG00000225830:ENST00000542458:exon10:c.1021_1022del:p.K341fs,ENSG00000225830:ENST00000355832:exon16:c.2911_2912del:p.K971fs	ERCC6:NM_000124:exon16:c.2911_2912del:p.K971fs	clinvar: UNK	InterVar: Likely pathogenic PVS1=1 PS=[0, 0, 0, 0, 0] PM=[0, 1, 0, 0, 0, 0, 0] PP=[0, 0, 0, 0, 0, 0] BA1=0 BS=[0, 0, 0, 0, 0] BP=[0, 0, 0, 0, 0, 0, 0, 0]	.	.	.	.	.	.	.	.	.	.	.	ERCC6:uc009xod.4:exon6:c.391_392del:p.K131fs,ERCC6:uc001jhr.5:exon10:c.1015_1016del:p.K339fs,ERCC6:uc010qgr.3:exon10:c.1021_1022del:p.K341fs,ERCC6:uc001jhs.5:exon16:c.2911_2912del:p.K971fs	.	.	AFR:.,AMR:.,EAS:.,FIN:.,NFE:.,OTH:.,SAS:.	609413	133540;211980;214150;278800;600630;613761;616946;	178338;1466;191;191;90321;90322;90324;	178338|-|<1 / 1 000 000|Autosomal recessive|Childhood|600630 614621 614640 ~1466|Cerebrooculofacioskeletal syndrome<br>Pena-Shokeir syndrome type 2|<1 / 1 000 000|Autosomal recessive|Neonatal<br>Antenatal|214150 278780 610756 610758 616570 ~191|-|Unknown|Autosomal recessive|All ages|133540 214150 216400 216411 278780 610756 610758 616570 ~191|-|Unknown|Autosomal recessive|All ages|133540 214150 2…	het
12	21349909	21349909	C	T	SLCO1B1	exonic	stopgain	ENSG00000134538	rs183501729	ENSG00000134538:ENST00000256958:exon8:c.C757T:p.R253X	SLCO1B1:NM_006446:exon8:c.C757T:p.R253*	clinvar: Pathogenic	InterVar: Pathogenic PVS1=1 PS=[0, 0, 0, 0, 0] PM=[0, 1, 0, 0, 0, 0, 0] PP=[0, 0, 1, 0, 1, 0] BA1=0 BS=[0, 0, 0, 0, 0] BP=[0, 0, 0, 0, 0, 0, 0, 0]	5.767e-05	.	0.000399361	10.653	36	.	2.31	.	.	.	Major facilitator superfamily domain	SLCO1B1:uc001req.4:exon8:c.C757T:p.R253X	.	.	AFR:0,AMR:0.0003,EAS:0.0003,FIN:0,NFE:0,OTH:0,SAS:6.058e-05	604843	237450;	3111;	3111|Hyperbilirubinemia, Rotor type|<1 / 1 000 000|Autosomal recessive|All ages|237450 ~	het
12	112241766	112241766	G	A	ALDH2	exonic	nonsynonymous SNV	ENSG00000111275	rs671	ENSG00000111275:ENST00000416293:exon11:c.G1369A:p.E457K,ENSG00000111275:ENST00000261733:exon12:c.G1510A:p.E504K	ALDH2:NM_001204889:exon11:c.G1369A:p.E457K,ALDH2:NM_000690:exon12:c.G1510A:p.E504K	clinvar: Pathogenic|other|other|other|other	InterVar: Likely pathogenic PVS1=0 PS=[0, 0, 0, 1, 0] PM=[1, 0, 0, 0, 0, 0, 0] PP=[0, 1, 0, 0, 1, 0] BA1=0 BS=[0, 0, 0, 0, 0] BP=[0, 0, 0, 0, 0, 0, 0, 0]	0.0213	.	0.0357428	7.650	35	0.001	6.05	.	.	.	Aldehyde dehydrogenase domain|Aldehyde dehydrogenase, C-terminal|Aldehyde/histidinol dehydrogenase;Aldehyde dehydrogenase domain|Aldehyde/histidinol dehydrogenase	ALDH2:uc010syi.2:exon11:c.G1369A:p.E457K,ALDH2:uc001tst.3:exon12:c.G1510A:p.E504K	.	-1.114	AFR:0.0001,AMR:0.0011,EAS:0.2660,FIN:0,NFE:6.2e-05,OTH:0.0045,SAS:0.0002	100650	610251;			het
13	32914174	32914174	C	G	BRCA2	exonic	stopgain	ENSG00000139618	rs41293497	ENSG00000139618:ENST00000380152:exon11:c.C5682G:p.Y1894X,ENSG00000139618:ENST00000544455:exon11:c.C5682G:p.Y1894X	BRCA2:NM_000059:exon11:c.C5682G:p.Y1894*	clinvar: Pathogenic|Pathogenic|Pathogenic|Pathogenic|Pathogenic	InterVar: Pathogenic PVS1=1 PS=[0, 0, 0, 0, 0] PM=[0, 1, 0, 0, 0, 0, 0] PP=[0, 0, 0, 0, 1, 0] BA1=0 BS=[0, 0, 0, 0, 0] BP=[0, 0, 0, 0, 0, 0, 0, 0]	.	7.7e-05	.	6.607	32	.	-3.92	.	.	.	.	BRCA2:uc001uub.1:exon11:c.C5682G:p.Y1894X	.	.	AFR:.,AMR:.,EAS:.,FIN:.,NFE:.,OTH:.,SAS:.	600185	114480;155255;176807;194070;605724;612555;613029;613347;	1333;182067;360;145;227535;319462;654;1331;251858;251863;251867;616;227535;	1333|Familial pancreatic cancer|1-9 / 1 000 000|Multigenic/multifactorial|Adult|260350 606856 613347 613348 614320 ~182067|Glioma|1-5 / 10 000|-|-|137800 607248 613028 613029 613030 613031 613032 613033 ~360|GBM<br>Glioblastoma multiforme|1-9 / 100 000|Multigenic/multifactorial<br>or&nbsp;Not applicable|All ages|137800 613029 ~145|-|1-5 / 10 000|Autosomal dominant|All ages|604370 612555 613399 61…	het
4	47945286	47945286	C	A	CNGA1	exonic	stopgain	ENSG00000198515	.	ENSG00000198515:ENST00000358519:exon6:c.G361T:p.E121X,ENSG00000198515:ENST00000402813:exon7:c.G568T:p.E190X,ENSG00000198515:ENST00000504722:exon7:c.G361T:p.E121X,ENSG00000198515:ENST00000544810:exon7:c.G361T:p.E121X,ENSG00000198515:ENST00000420489:exon8:c.G361T:p.E121X,ENSG00000198515:ENST00000514170:exon8:c.G361T:p.E121X	CNGA1:NM_001142564:exon7:c.G568T:p.E190*,CNGA1:NM_000087:exon8:c.G361T:p.E121*	clinvar: UNK	InterVar: Pathogenic PVS1=1 PS=[0, 0, 0, 0, 0] PM=[0, 1, 0, 0, 0, 0, 0] PP=[0, 0, 1, 0, 0, 0] BA1=0 BS=[0, 0, 0, 0, 0] BP=[0, 0, 0, 0, 0, 0, 0, 0]	.	.	.	9.572	35	.	3.69	.	.	.	Ion transport domain	CNGA1:uc003gxu.3:exon7:c.G568T:p.E190X,CNGA1:uc003gxt.4:exon8:c.G361T:p.E121X,CNGA1:uc003gxv.1:exon8:c.G361T:p.E121X	.	.	AFR:.,AMR:.,EAS:.,FIN:.,NFE:.,OTH:.,SAS:.	123825	613756;	791;	791|-|1-5 / 10 000|Autosomal dominant<br>or&nbsp;Autosomal recessive<br>or&nbsp;X-linked recessive<br>or&nbsp;Mitochondrial inheritance|Childhood<br>Adolescent<br>Adult|180100 180104 180105 180210 268000 268025 268060 300029 300155 300424 300605 312600 312612 400004 600059 600105 600132 600138 600852 601414 601718 602594 602772 604232 604393 606068 607921 608133 608380 609913 609923 610282 610359…	het
4	119259461	119259461	G	A	PRSS12	exonic	stopgain	ENSG00000164099	rs751423861	ENSG00000164099:ENST00000296498:exon2:c.C511T:p.R171X	PRSS12:NM_003619:exon2:c.C511T:p.R171*	clinvar: Uncertain significance	InterVar: Pathogenic PVS1=1 PS=[0, 0, 0, 0, 0] PM=[0, 1, 0, 0, 0, 0, 0] PP=[0, 0, 1, 0, 0, 0] BA1=0 BS=[0, 0, 0, 0, 0] BP=[0, 0, 0, 0, 0, 0, 0, 0]	0.0001	.	.	8.619	35	.	2.53	.	.	.	Kringle-like fold|SRCR domain|SRCR-like domain	PRSS12:uc003ica.2:exon2:c.C511T:p.R171X	.	.	AFR:0,AMR:0,EAS:0.0009,FIN:0,NFE:3.008e-05,OTH:0,SAS:0.0002	606709	249500;	88616;	88616|AR-NSID<br>NS-ARID|-|Autosomal recessive|Infancy|249500 607417 608443 611090 611091 611092 611093 611095 611096 611097 611107 613192 614020 614202 614208 614249 614329 614333 614340 614341 614342 614343 614344 614345 614346 614347 614499 615802 615817 615942 615979 616116 616193 616460 616739 616887 617028 617125 ~	het
7	92147183	92147187	TGGTT	-	PEX1	exonic	frameshift deletion	ENSG00000127980	.	ENSG00000127980:ENST00000248633:exon5:c.642_646del:p.Q214fs,ENSG00000127980:ENST00000428214:exon5:c.642_646del:p.Q214fs	PEX1:NM_000466:exon5:c.642_646del:p.Q214fs	clinvar: UNK	InterVar: Likely pathogenic PVS1=1 PS=[0, 0, 0, 0, 0] PM=[0, 1, 0, 0, 0, 0, 0] PP=[0, 0, 0, 0, 0, 0] BA1=0 BS=[0, 0, 0, 0, 0] BP=[0, 0, 0, 0, 0, 0, 0, 0]	.	.	.	.	.	.	.	.	.	.	.	PEX1:uc003uly.3:exon5:c.642_646del:p.Q214fs,PEX1:uc010ley.3:exon5:c.642_646del:p.Q214fs,PEX1:uc011khr.2:exon5:c.18_22del:p.Q6fs	.	.	AFR:.,AMR:.,EAS:.,FIN:.,NFE:.,OTH:.,SAS:.	602136	214100;234580;601539;	44;772;3220;912;	44|NALD|Unknown|Autosomal recessive|Infancy<br>Neonatal<br>Childhood|202370 266510 601539 614863 614867 614871 614873 614877 614885 614920 ~772|IRD|Unknown|Autosomal recessive|All ages|202370 266510 601539 614863 614867 614871 614873 614877 614885 614920 ~3220|Heimler syndrome|<1 / 1 000 000|Autosomal recessive|Childhood|234580 616617 ~912|Cerebrohepatorenal syndrome<br>ZS|Unknown|Autosomal reces…	het
